# Supplementary material for: The distribution and reliability of TMS-evoked short- and long-latency afferent interactions
Source: PLoS One. 2021 Dec 14;16(12):e0260663. doi: 10.1371/journal.pone.0260663 (PMC8670708; doi:10.1371/journal.pone.0260663)
Supplement: S1 File — Contains single-session and multiple-session SAI, LAI and other data on which analyses were performed. The sheet labeled Single-session SAI and LAI contains the data used in the main analyses. This includes, from left to right, the study from which participants originated, the SAI or LAI measurements from the first instance of testing (averaged across ISIs assessed), biological sex, age and time of day. The sheet titled Multi-session SAI and LAI includes, the study of origin and the ISI (individual or averaged), SAI or LAI measurements from sessions 1, 2 and/or 3 as applicable, the mean difference between sessions, and the average TS intensity across all sessions as a percentage of the resting motor threshold (%RMT). (XLSX) [file pone.0260663.s001.xlsx]

## Sheet: Single-session SAI and LAI 
Study Legend: A = Tsang et al. 2014; B = Tsang et al. 2015; C = Bailey et al. 2016; D = Turco et al. 2017; E = Turco et al. 2018; F = Turco et al. 2019; G = Toepp et al. 2019; H = Harasym et al. 2020.
SAI						LAI
Study	SAI	Biological Sex	Age	Time of Day (24h)		Study	LAI	Biological Sex	Age	Time of Day (24h)
A	0.141382	F	25	11.3		D	0.108171	F	21	9
A	0.174187	F	20	18.3167		D	0.241221	F	21	11.5
A	0.196191	F	21	12.6333		D	0.553536	F	21	9.5
A	0.269421	F	20	15.1833		D	1.42235	F	21	13.5
A	0.303113	F	19	17.35		D	0.182569	F	22	13
A	0.326066	F	19	18.9833		D	0.18643	F	22	10
A	0.331273	F	20	17.5667		D	0.204422	F	22	11.5
A	0.337818	F	19	17.6667		D	0.363834	F	22	9
A	0.781406	F	19	11.0333		D	0.470868	F	22	8
A	0.843967	F	22	11.1333		D	0.624156	F	22	10.5
A	0.963266	F	23	15.3		D	0.130471	F	24	13.5
A	0.335196	M	19	9.08333		D	0.109699	F	25	11
A	0.400421	M	21	11.15		D	0.773366	F	27	9.5
A	0.587733	M	22	10.1833		D	0.790713	F	31	9
A	0.608213	M	23	16.1667		D	0.573005	F	42	11.5
A	0.660111	M	25	19.6667		D	0.415892	M	18	10
A	0.761019	M	20	18.0667		D	0.690479	M	18	10
A	1.11324	M	20	17.7333		D	0.869012	M	21	10
B	0.561621	F	25	12.2667		D	1.48558	M	22	9.5
B	0.636622	F	20	13.7		D	0.993588	M	23	11
B	0.675513	F	19	18.6167		E	0.458547	M	20	10
B	0.73343	F	21	18.2333		E	0.461013	M	21	8
B	0.809411	F	19	15.4167		E	0.555786	M	21	11.1667
B	0.834273	F	19	19.45		E	0.898176	M	21	11
B	0.841383	F	19	13.4		E	0.903031	M	21	7.16667
B	0.926233	F	19	15.0667		E	0.280664	M	22	11
B	0.48608	M	28	11.2667		E	0.682531	M	22	7.16667
B	0.532836	M	22	15.3167		E	0.385039	M	23	12
B	0.722695	M	21	10.8667		E	0.38655	M	23	7.33333
B	0.854862	M	19	17.9		E	0.830093	M	23	10.5
C	0.265356	F	22	9.68333		E	0.604038	M	25	7
C	0.40577	F	22	15.2667		E	0.636624	M	25	7.16667
C	0.416779	F	23	9.75		E	0.953337	M	25	7.25
C	0.444202	F	20	13.05		E	0.573498	M	26	7.16667
C	0.500191	F	22	13.6167		F	0.133172	F	21	10
C	0.607914	F	23	14.3167		F	0.164716	F	18	14.5
C	0.637717	F	23	10.1833		F	0.276772	F	19	15.5
C	0.667298	F	25	12.7667		F	0.306064	F	18	15.5
C	0.698704	F	28	9.9		F	0.332326	F	20	9
C	0.789707	F	22	12.55		F	0.47255	F	18	13
C	0.800613	F	23	11.3333		F	0.528029	F	18	13.5
C	0.904854	F	22	15.7833		F	0.550315	F	19	14.5
C	0.933768	F	23	9.68333		F	0.561384	F	21	8.5
C	0.425554	M	22	17.4167		F	0.567301	F	20	10
C	0.705064	M	23	14.5167		F	0.762094	F	18	10
C	0.719916	M	24	8.66667		F	0.864809	F	25	10
C	0.734298	M	23	9.78333		F	0.88834	F	24	10.5
C	0.740017	M	22	17.85		F	1.07675	F	22	13.5
C	0.78718	M	23	12.7333		F	1.17983	F	22	10
C	0.807964	M	24	14		F	0.0824417	M	23	12.5
C	0.997794	M	24	17.45		F	0.17424	M	19	10
E	0.3065	M	23	10.5		F	0.38677	M	18	16
E	0.42682	M	21	7.16667		F	0.386969	M	23	10
E	0.664968	M	21	11.1667		F	0.468298	M	21	11
E	0.667917	M	22	11		F	0.48766	M	18	14
E	0.674673	M	23	12		F	0.682525	M	28	14.5
E	0.689919	M	22	7.16667		F	0.717904	M	21	14.5
E	0.690584	M	25	7		F	0.730242	M	23	15.5
E	0.707981	M	26	7.16667		F	0.795782	M	19	13.5
E	0.725874	M	20	10		F	0.844267	M	21	13
E	0.739688	M	23	7.33333		F	0.887113	M	23	16.5
E	0.82853	M	21	11		F	0.914708	M	24	11
E	0.841872	M	25	7.25		F	1.26146	M	21	17.5
E	1.05109	M	21	8		F	2.21727	M	21	12.5
E	1.09418	M	25	7.16667		G	0.931574	M	21	7.5
F	0.263883	F	21	8.5		G	0.0256029	M	22	8
F	0.325369	F	18	13.5		G	0.967423	M	22	9
F	0.485823	F	25	10		G	1.20122	M	22	8
F	0.539714	F	20	10		G	0.493892	M	23	8
F	0.560749	F	19	14.5		G	0.521521	M	23	9.16667
F	0.562829	F	18	15.5		G	0.389512	M	24	8.5
F	0.571722	F	19	15.5		G	0.68023	M	24	8.5
F	0.730856	F	21	10		G	0.810273	M	24	8
F	0.758134	F	18	13		G	0.95832	M	24	8.5
F	0.82771	F	18	10		G	0.555727	M	25	8.5
F	0.841739	F	18	14.5		G	0.897251	M	25	8.33333
F	0.848991	F	24	10.5		G	0.122131	M	26	8.5
F	0.922482	F	20	9		G	0.165171	M	26	8.5
F	0.924915	F	22	13.5		G	0.698148	M	26	8
F	1.0873	F	22	10		G	1.03964	M	27	8
F	0.459373	M	21	11		G	0.322193	M	28	8.5
F	0.553408	M	21	12.5		G	0.260119	M	30	8
F	0.563363	M	21	13		H	0.624249	F	52	13
F	0.583976	M	19	10		H	0.789808	F	53	9
F	0.635573	M	28	14.5		H	0.509882	F	54	9
F	0.705004	M	23	10		H	0.0802524	F	55	12
F	0.710071	M	23	16.5		H	0.40103	F	55	9
F	0.710285	M	18	14		H	0.702805	F	55	14
F	0.732514	M	21	17.5		H	0.515419	F	56	9
F	0.776885	M	21	14.5		H	0.974021	F	56	14
F	0.784604	M	23	12.5		H	0.773989	F	57	13
F	0.859242	M	19	13.5		H	0.801017	F	57	19
F	0.866817	M	24	11		H	0.586834	F	58	16
F	0.925312	M	23	15.5		H	0.855716	F	58	16
F	1.01304	M	18	16		H	0.900353	F	58	13
G	0.187208	M	26	8.5		H	0.381527	F	59	9
G	0.425928	M	22	8		H	0.858635	F	59	16
G	0.432841	M	24	8.5		H	0.544074	F	60	13
G	0.478211	M	30	8		H	0.785256	F	60	9
G	0.509432	M	23	8		H	0.812685	F	60	12
G	0.511859	M	28	8.5		H	0.530023	F	61	16.5
G	0.519886	M	24	8.5		H	0.537944	F	61	9
G	0.563123	M	25	8.33333		H	0.761866	F	61	15
G	0.654785	M	24	8.5		H	0.923737	F	61	12
G	0.669788	M	27	8		H	0.316233	F	62	10
G	0.685938	M	24	8		H	0.443822	F	62	13
G	0.698256	M	26	8.5		H	0.447296	F	62	9
G	0.749025	M	22	8		H	0.482177	F	62	9
G	0.839281	M	21	7.5		H	0.660576	F	62	10
G	0.844818	M	25	8.5		H	0.82808	F	62	9
G	0.896436	M	23	9.16667		H	0.0265071	F	63	13
G	1.02953	M	26	8		H	0.179118	F	63	8
G	1.16671	M	22	9		H	0.194852	F	63	8
H	0.212428	F	63	8		H	0.467229	F	63	12
H	0.281797	F	56	9		H	0.850975	F	63	16.5
H	0.346568	F	52	13		H	0.341055	F	64	13
H	0.353955	F	63	8		H	0.617002	F	65	9
H	0.356002	F	63	13
H	0.369634	F	54	9
H	0.438471	F	59	9
H	0.608699	F	62	10
H	0.634804	F	55	14
H	0.727857	F	58	16
H	0.786875	F	61	9
H	0.8018	F	58	13
H	0.808727	F	55	12
H	0.809858	F	64	13
H	0.838941	F	55	9
H	0.843681	F	60	9
H	0.846544	F	62	9
H	0.869081	F	58	16
H	0.873004	F	60	13
H	0.875352	F	62	9
H	0.884129	F	62	10
H	0.922263	F	65	9
H	0.963761	F	57	13
H	0.991762	F	53	9
H	1.00408	F	63	12
H	1.06115	F	61	12
H	1.09546	F	57	19
H	1.11853	F	61	16.5
H	1.12956	F	59	16
H	1.16454	F	62	9
H	1.24761	F	56	14
H	1.32793	F	60	12
H	1.43883	F	61	15
H	1.4775	F	63	16.5
H	1.55917	F	62	13

## Sheet: Multi-session SAI and LAI 
Study Legend: A = Tsang et al. 2014; B = Tsang et al. 2015; C = Bailey et al. 2016; D = Turco et al. 2017; E = Turco et al. 2018; F = Turco et al. 2019; G = Toepp et al. 2019; H = Harasym et al. 2020.
SAI							LAI
Study	Session 1	Session2	Session3	Mean diff	Mean TS (%RMT)		Study	Session 1	Session2	Session3	Mean diff	Mean TS (%RMT)
A (N20 +5)	0.141382	0.151956	X	0.0105735	X		E (average of 200ms, 400ms, & 600ms)	0.280664	0.227282	0.123448	0.115296	117.555
A (N20 +5)	0.174187	0.274318	X	0.100131	X		E (average of 200ms, 400ms, & 600ms)	0.385039	0.319897	0.260151	0.265604	129.63
A (N20 +5)	0.196191	0.0714568	X	0.124734	X		E (average of 200ms, 400ms, & 600ms)	0.38655	0.520175	0.476512	0.134263	111.689
A (N20 +5)	0.269421	0.441375	X	0.171954	X		E (average of 200ms, 400ms, & 600ms)	0.458547	0.856954	0.733886	0.455894	116.288
A (N20 +5)	0.303113	0.626246	X	0.323133	X		E (average of 200ms, 400ms, & 600ms)	0.461013	0.412564	0.507942	0.185807	129.67
A (N20 +5)	0.326066	0.314836	X	0.0112308	X		E (average of 200ms, 400ms, & 600ms)	0.555786	0.473489	0.485276	0.254829	122.994
A (N20 +5)	0.331273	0.1056	X	0.225674	X		E (average of 200ms, 400ms, & 600ms)	0.573498	0.663301	0.699391	0.251114	145.017
A (N20 +5)	0.335196	0.184505	X	0.150691	X		E (average of 200ms, 400ms, & 600ms)	0.604038	0.252167	0.892309	0.206023	118.065
A (N20 +5)	0.337818	0.420684	X	0.0828657	X		E (average of 200ms, 400ms, & 600ms)	0.636624	0.838146	0.529111	0.0899165	129.429
A (N20 +5)	0.400421	0.446856	X	0.0464342	X		E (average of 200ms, 400ms, & 600ms)	0.682531	0.684625	0.570745	0.1136	132.064
A (N20 +5)	0.587733	0.75102	X	0.163287	X		E (average of 200ms, 400ms, & 600ms)	0.830093	0.791542	1.14642	0.140316	124.774
A (N20 +5)	0.608213	0.179975	X	0.428238	X		E (average of 200ms, 400ms, & 600ms)	0.898176	0.85135	0.798721	0.373063	199.017
A (N20 +5)	0.660111	0.660228	X	0.000117496	X		E (average of 200ms, 400ms, & 600ms)	0.903031	0.592529	0.529952	0.0930333	123.767
A (N20 +5)	0.761019	1.10714	X	0.346119	X		E (average of 200ms, 400ms, & 600ms)	0.953337	0.528339	0.998044	0.104865	136.558
A (N20 +5)	0.781406	0.652135	X	0.12927	X		E (200ms)	0.375941	0.33798	0.306473	0.0463122	111.689
A (N20 +5)	0.843967	0.592249	X	0.251717	X		E (200ms)	0.354125	0.54666	0.739061	0.256625	116.288
A (N20 +5)	0.963266	0.935913	X	0.0273535	X		E (200ms)	0.271952	0.120588	0.0631517	0.1392	117.555
A (N20 +5)	1.11324	0.927107	X	0.18613	X		E (200ms)	0.432764	0.898049	0.273148	0.416601	118.065
B (N20 +5)	0.48608	0.635658	0.338421	0.198158	X		E (200ms)	0.395217	0.687379	0.636394	0.194775	122.994
B (N20 +5)	0.532836	0.85226	X	0.319424	X		E (200ms)	0.924936	0.675765	0.6544	0.180358	123.767
B (N20 +5)	0.561621	0.359002	0.640912	0.18794	X		E (200ms)	1.10054	0.924896	1.21004	0.190093	124.774
B (N20 +5)	0.636622	0.660309	0.860165	0.149028	X		E (200ms)	0.613124	0.570361	0.80947	0.159406	129.429
B (N20 +5)	0.675513	0.851133	0.898533	0.14868	X		E (200ms)	0.322217	0.275326	0.352178	0.0512347	129.63
B (N20 +5)	0.722695	0.81219	0.632706	0.119656	X		E (200ms)	0.254863	0.302544	0.159727	0.0952118	129.67
B (N20 +5)	0.73343	0.866887	0.543596	0.215527	X		E (200ms)	0.598139	0.738421	0.618268	0.0935212	132.064
B (N20 +5)	0.809411	0.643329	X	0.166082	X		E (200ms)	0.817417	1.18129	0.632709	0.365718	136.558
B (N20 +5)	0.834273	0.949939	0.846764	0.0771109	X		E (200ms)	0.438516	0.635493	0.616403	0.131318	145.017
B (N20 +5)	0.841383	0.527352	0.758803	0.209354	X		E (200ms)	0.72484	0.790712	0.811605	0.0578435	199.017
B (N20 +5)	0.854862	0.891132	0.592909	0.198815	X		E (400ms)	0.344117	0.481135	0.371125	0.0913452	111.689
B (N20 +5)	0.926233	0.850597	0.705635	0.147065	X		E (400ms)	0.303532	0.696383	0.550414	0.261901	116.288
E (average of N20+4 & N20+6)	0.3065	0.742899	0.47087	0.223559	121.212		E (400ms)	0.228706	0.202263	0.0572323	0.114316	117.555
E (average of N20+4 & N20+6)	0.42682	0.347045	0.0840962	0.228482	118.154		E (400ms)	0.425859	0.325912	0.956484	0.420381	118.065
E (average of N20+4 & N20+6)	0.664968	0.588735	0.63297	0.133064	124.787		E (400ms)	0.694908	0.392068	0.336167	0.239161	122.994
E (average of N20+4 & N20+6)	0.667917	1.09265	0.609166	0.290933	125.558		E (400ms)	0.891704	0.544638	0.350778	0.360617	123.767
E (average of N20+4 & N20+6)	0.674673	0.393525	0.507185	0.243472	115.031		E (400ms)	0.78208	0.847455	1.19312	0.274025	124.774
E (average of N20+4 & N20+6)	0.689919	0.735487	0.751789	0.233908	129.433		E (400ms)	0.698648	0.97846	0.598014	0.253631	129.429
E (average of N20+4 & N20+6)	0.690584	0.688401	0.834859	0.0524948	145.017		E (400ms)	0.385916	0.236183	0.230264	0.103768	129.63
E (average of N20+4 & N20+6)	0.707981	0.598441	0.681104	0.33719	129.225		E (400ms)	0.513772	0.332336	0.56949	0.158103	129.67
E (average of N20+4 & N20+6)	0.725874	0.45529	0.753081	0.0928529	122.345		E (400ms)	0.617049	0.583258	0.667981	0.056482	132.064
E (average of N20+4 & N20+6)	0.739688	0.696768	0.804773	0.15834	131.857		E (400ms)	1.09593	0.4325	0.826259	0.442286	136.558
E (average of N20+4 & N20+6)	0.82853	0.815056	0.611766	0.17752	141.588		E (400ms)	0.623709	0.601828	0.71165	0.0732148	145.017
E (average of N20+4 & N20+6)	0.841872	0.933003	0.95392	0.199696	179.857		E (400ms)	0.987198	0.874592	0.756162	0.154024	199.017
E (average of N20+4 & N20+6)	1.05109	0.700224	0.893083	0.10492	123.735		E (600ms)	0.439591	0.741409	0.751938	0.208231	111.689
E (average of N20+4 & N20+6)	1.09418	0.975642	0.993659	0.0746983	119.516		E (600ms)	0.717985	1.13542	1.10458	0.278288	116.288
E (N20+4)	0.713897	0.253117	0.588815	0.307187	115.031		E (600ms)	0.341335	0.41643	0.192522	0.149272	117.555
E (N20+4)	0.365393	0.0548154	0.293607	0.207052	118.154		E (600ms)	0.95349	0.157441	0.822393	0.530699	118.065
E (N20+4)	0.803628	0.89325	0.876114	0.0597484	119.516		E (600ms)	0.577232	0.392004	0.432283	0.123486	122.994
E (N20+4)	0.242832	0.413745	0.489181	0.164233	121.212		E (600ms)	0.892452	0.557183	0.584678	0.223513	123.767
E (N20+4)	0.696734	0.415609	0.561898	0.187417	122.345		E (600ms)	0.60766	0.602275	1.03611	0.289223	124.774
E (N20+4)	0.944484	0.679138	0.527175	0.278206	123.735		E (600ms)	0.5981	0.726508	0.41896	0.205033	129.429
E (N20+4)	0.625095	0.557772	0.630113	0.0482271	124.787		E (600ms)	0.446984	0.37133	0.274865	0.114746	129.63
E (N20+4)	0.485693	0.530304	0.906835	0.280761	125.558		E (600ms)	0.614403	0.745631	0.651793	0.087485	129.67
E (N20+4)	0.547206	0.433973	0.416983	0.0868154	129.225		E (600ms)	0.832405	0.732196	0.425987	0.270945	132.064
E (N20+4)	0.569768	0.648444	0.830314	0.173697	129.433		E (600ms)	0.946665	0.519806	0.986585	0.311186	136.558
E (N20+4)	0.81689	0.615694	0.674432	0.134131	131.857		E (600ms)	0.65827	0.752581	0.77012	0.0745669	145.017
E (N20+4)	0.64416	0.80972	0.496902	0.208545	141.588		E (600ms)	0.98249	0.888746	0.828397	0.102729	199.017
E (N20+4)	0.621361	0.643203	0.734352	0.0753272	145.017		F (200ms)	0.133172	0.174801	X	0.041629	109.209
E (N20+4)	0.743342	0.901543	0.92865	0.123539	179.857		F (200ms)	0.164716	0.280044	X	0.115329	128.194
E (N20+6)	0.63545	0.533932	0.425554	0.139931	115.031		F (200ms)	0.276772	0.334121	X	0.0573487	117.348
E (N20+6)	0.488246	0.113377	0.400483	0.249913	118.154		F (200ms)	0.306064	0.120049	X	0.186015	115.994
E (N20+6)	1.38474	1.09407	1.07517	0.20638	119.516		F (200ms)	0.332326	0.766979	X	0.434652	137.795
E (N20+6)	0.370168	0.527995	0.996617	0.417632	121.212		F (200ms)	0.47255	0.111352	X	0.361198	122.499
E (N20+6)	0.755013	0.494972	0.944263	0.299528	122.345		F (200ms)	0.528029	0.950889	X	0.42286	124.711
E (N20+6)	1.15769	1.10703	0.873273	0.189611	123.735		F (200ms)	0.550315	0.781436	X	0.231121	132.275
E (N20+6)	0.704841	0.619697	0.635826	0.0567626	124.787		F (200ms)	0.561384	0.412743	X	0.148641	122.044
E (N20+6)	0.850141	0.688028	1.27846	0.39362	125.558		F (200ms)	0.567301	0.122968	X	0.444333	120.741
E (N20+6)	0.868755	0.928235	0.7799	0.0988904	129.225		F (200ms)	0.762094	0.707201	X	0.0548935	116.377
E (N20+6)	0.810069	0.855134	0.64066	0.142982	129.433		F (200ms)	0.864809	1.26892	X	0.404111	110.304
E (N20+6)	0.662486	0.993851	0.719105	0.22091	131.857		F (200ms)	0.88834	0.742302	X	0.146038	142.939
E (N20+6)	1.0129	0.820391	0.72663	0.190846	141.588		F (200ms)	1.07675	0.37508	X	0.701666	134.917
E (N20+6)	0.759806	0.733598	0.935367	0.134513	145.017		F (200ms)	1.17983	1.1361	X	0.0437306	124.12
E (N20+6)	0.940402	0.964463	0.979189	0.0258581	179.857		F (200ms)	0.0824417	0.460581	X	0.37814	115.385
F (average of 24ms & N20+4)	0.263883	0.594876	X	0.00909233	122.044		F (200ms)	0.17424	0.293068	X	0.118828	134.348
F (average of 24ms & N20+4)	0.325369	0.852892	X	0.237894	124.711		F (200ms)	0.38677	0.722222	X	0.335452	121.12
F (average of 24ms & N20+4)	0.485823	0.535038	X	0.0492143	110.304		F (200ms)	0.386969	0.316847	X	0.0701218	108.421
F (average of 24ms & N20+4)	0.539714	0.458047	X	0.307554	120.741		F (200ms)	0.468298	0.528131	X	0.0598328	137.493
F (average of 24ms & N20+4)	0.560749	1.08616	X	0.0755133	132.275		F (200ms)	0.48766	0.678308	X	0.190648	121.277
F (average of 24ms & N20+4)	0.562829	0.490355	X	0.239915	115.994		F (200ms)	0.682525	0.600812	X	0.0817136	155.556
F (average of 24ms & N20+4)	0.571722	0.509573	X	0.062149	117.348		F (200ms)	0.717904	0.870748	X	0.152844	129.945
F (average of 24ms & N20+4)	0.730856	0.492962	X	0.227065	109.209		F (200ms)	0.730242	0.684268	X	0.0459748	147.222
F (average of 24ms & N20+4)	0.758134	0.558487	X	0.0816674	122.499		F (200ms)	0.795782	1.07578	X	0.280002	131.159
F (average of 24ms & N20+4)	0.82771	0.76047	X	0.0804648	116.377		F (200ms)	0.844267	1.71129	X	0.867025	128.816
F (average of 24ms & N20+4)	0.841739	0.714166	X	0.0643941	128.194		F (200ms)	0.887113	0.624033	X	0.26308	124.113
F (average of 24ms & N20+4)	0.848991	0.746616	X	0.330993	142.939		F (200ms)	0.914708	0.78226	X	0.132448	162.029
F (average of 24ms & N20+4)	0.922482	1.15954	X	0.199647	137.795		F (200ms)	1.26146	0.114369	X	1.14709	118.519
F (average of 24ms & N20+4)	0.924915	0.662333	X	0.197182	134.917		F (200ms)	2.21727	1.78484	X	0.432427	125.28
F (average of 24ms & N20+4)	1.0873	0.84482	X	0.242478	124.12		G (200ms)	0.95832	0.610893	0.337305	0.41401	110.723
F (average of 24ms & N20+4)	0.459373	0.468298	X	0.527523	137.493		G (200ms)	0.810273	0.45405	0.686101	0.237482	112.5
F (average of 24ms & N20+4)	0.553408	0.565344	X	0.0119361	125.28		G (200ms)	0.165171	0.503616	0.605482	0.293541	113.387
F (average of 24ms & N20+4)	0.563363	2.14537	X	0.127573	128.816		G (200ms)	0.294367	0.790217	0.260119	0.353399	116.237
F (average of 24ms & N20+4)	0.583976	0.453196	X	1.582	134.348		G (200ms)	0.0256029	0.019121	0.0504754	0.020903	118.411
F (average of 24ms & N20+4)	0.635573	0.610191	X	0.213921	155.556		G (200ms)	0.555727	1.33188	0.628906	0.517437	118.687
F (average of 24ms & N20+4)	0.705004	0.713444	X	0.188555	108.421		G (200ms)	0.389512	1.05518	0.309237	0.497296	120.221
F (average of 24ms & N20+4)	0.710071	0.512889	X	0.525414	124.113		G (200ms)	0.68023	1.81038	0.737906	0.753435	120.842
F (average of 24ms & N20+4)	0.710285	0.694476	X	0.13078	121.277		G (200ms)	0.122131	0.655238	0.293942	0.355405	120.991
F (average of 24ms & N20+4)	0.732514	0.565977	X	0.262583	118.519		G (200ms)	0.521521	0.833307	0.476824	0.237656	124.372
F (average of 24ms & N20+4)	0.776885	0.698532	X	0.096355	129.945		G (200ms)	0.493892	0.80709	0.686747	0.208798	126.521
F (average of 24ms & N20+4)	0.784604	0.47705	X	0.237055	115.385		G (200ms)	0.931574	0.306376	0.822015	0.416799	127.448
F (average of 24ms & N20+4)	0.859242	0.99421	X	0.102375	131.159		G (200ms)	0.897251	0.497839	0.286218	0.407355	128.465
F (average of 24ms & N20+4)	0.866817	0.917475	X	0.0822794	162.029		G (200ms)	0.698148	0.883336	0.745547	0.123458	130.586
F (average of 24ms & N20+4)	0.925312	1.00759	X	0.0766067	147.222		G (200ms)	0.967423	0.238683	0.451367	0.485827	132.025
F (average of 24ms & N20+4)	1.01304	1.07366	X	0.0959868	121.12		G (200ms)	1.20122	1.27496	0.689795	0.390113	132.154
F (N20+4)	0.74179	0.741138	X	0.000651721	108.421		G (200ms)	0.322193	0.254904	0.295214	0.044859	135.335
F (N20+4)	0.303363	0.190407	X	0.112957	109.209		G (200ms)	1.03964	0.854759	0.897956	0.123252	135.463
F (N20+4)	0.250047	0.31134	X	0.0612935	110.304
F (N20+4)	0.589111	0.47705	X	0.112061	115.385
F (N20+4)	0.458342	0.461382	X	0.00303981	115.994
F (N20+4)	0.82771	0.520556	X	0.307154	116.377
F (N20+4)	0.358484	0.351727	X	0.00675705	117.348
F (N20+4)	0.792122	0.39852	X	0.393602	118.519
F (N20+4)	0.46864	0.318543	X	0.150097	120.741
F (N20+4)	0.996893	0.977051	X	0.0198424	121.12
F (N20+4)	0.647132	0.566929	X	0.0802029	121.277
F (N20+4)	0.300977	0.544959	X	0.243982	122.044
F (N20+4)	0.719387	0.42034	X	0.299047	122.499
F (N20+4)	0.674634	0.344821	X	0.329814	124.113
F (N20+4)	1.06259	0.609367	X	0.453224	124.12
F (N20+4)	0.394116	0.953618	X	0.559502	124.711
F (N20+4)	0.573069	0.575277	X	0.00220702	125.28
F (N20+4)	0.690408	0.440236	X	0.250172	128.194
F (N20+4)	0.260367	1.71129	X	1.45092	128.816
F (N20+4)	0.587371	0.722939	X	0.135568	129.945
F (N20+4)	0.886732	1.21025	X	0.323522	131.159
F (N20+4)	0.468949	0.705234	X	0.236285	132.275
F (N20+4)	0.689189	0.505438	X	0.183751	134.348
F (N20+4)	0.904337	0.510955	X	0.393382	134.917
F (N20+4)	0.281821	0.387101	X	0.10528	137.493
F (N20+4)	0.918002	1.14246	X	0.224456	137.795
F (N20+4)	0.758875	0.725644	X	0.0332301	142.939
F (N20+4)	0.772614	0.803567	X	0.0309534	147.222
F (N20+4)	0.578103	0.629327	X	0.0512242	155.556
F (N20+4)	0.786259	0.932904	X	0.146645	162.029
F (24ms)	0.668217	0.68575	X	0.0175329	108.421
F (24ms)	1.15835	0.795518	X	0.362831	109.209
F (24ms)	0.7216	0.758735	X	0.0371352	110.304
F (24ms)	0.980097	0.47705	X	0.503047	115.385
F (24ms)	0.667316	0.519329	X	0.147987	115.994
F (24ms)	0.82771	1.00038	X	0.172675	116.377
F (24ms)	0.78496	0.667419	X	0.117541	117.348
F (24ms)	0.672906	0.733434	X	0.0605278	118.519
F (24ms)	0.610788	0.597551	X	0.0132375	120.741
F (24ms)	1.02918	1.17027	X	0.141087	121.12
F (24ms)	0.773437	0.822023	X	0.0485852	121.277
F (24ms)	0.22679	0.644794	X	0.418004	122.044
F (24ms)	0.796881	0.696634	X	0.100247	122.499
F (24ms)	0.745508	0.680958	X	0.06455	124.113
F (24ms)	1.11201	1.08027	X	0.0317313	124.12
F (24ms)	0.256622	0.752166	X	0.495544	124.711
F (24ms)	0.533747	0.555412	X	0.0216652	125.28
F (24ms)	0.993071	0.988096	X	0.00497499	128.194
F (24ms)	0.866358	2.57944	X	1.71308	128.816
F (24ms)	0.9664	0.674126	X	0.292274	129.945
F (24ms)	0.831753	0.778166	X	0.0535867	131.159
F (24ms)	0.652549	1.46709	X	0.814544	132.275
F (24ms)	0.478763	0.400954	X	0.0778092	134.348
F (24ms)	0.945494	0.81371	X	0.131784	134.917
F (24ms)	0.636925	0.549495	X	0.0874303	137.493
F (24ms)	0.926963	1.17662	X	0.249655	137.795
F (24ms)	0.939107	0.767587	X	0.171519	142.939
F (24ms)	1.07801	1.21161	X	0.133605	147.222
F (24ms)	0.693044	0.591055	X	0.101989	155.556
F (24ms)	0.947375	0.902047	X	0.0453287	162.029
G (N20+4)	0.563123	0.603946	0.341105	0.175228	110.723
G (N20+4)	0.698256	0.813937	1.16251	0.309501	112.5
G (N20+4)	0.187208	0.999077	0.268825	0.541246	113.387
G (N20+4)	0.509432	0.656025	0.536712	0.0977285	116.237
G (N20+4)	0.425928	0.8413	0.808291	0.276915	118.411
G (N20+4)	0.896436	0.563675	0.528011	0.245617	118.687
G (N20+4)	0.432841	0.621403	0.569777	0.125708	120.221
G (N20+4)	0.669788	0.593868	0.740788	0.0979467	120.842
G (N20+4)	0.749025	0.898897	0.880813	0.0999147	120.991
G (N20+4)	0.925105	0.616123	0.478211	0.297929	124.372
G (N20+4)	0.511859	0.343487	0.26426	0.165066	126.521
G (N20+4)	0.844818	0.724851	0.71949	0.0835521	127.448
G (N20+4)	0.654785	0.758731	0.655702	0.069297	128.465
G (N20+4)	1.02953	0.574162	0.353885	0.450431	130.586
G (N20+4)	1.16671	0.954677	0.831077	0.223755	132.025
G (N20+4)	0.839281	0.562992	1.18856	0.417047	132.154
G (N20+4)	0.519886	0.344836	0.144853	0.250022	135.335
G (N20+4)	0.685938	0.526948	0.580796	0.105993	135.463
